# Supplementary material for: The significance of occupations, family responsibilities, and gender for working from home: Lessons from COVID-19
Source: PLoS One. 2022 Jun 13;17(6):e0266393. doi: 10.1371/journal.pone.0266393 (PMC9191736; doi:10.1371/journal.pone.0266393)
Supplement: S1 Dataset — (XLS) [file pone.0266393.s001.xls]

## Sheet: D
Deutschland
Erwerbstätige nach Berufsbereichen, Berufshauptgruppen, Berufsgruppen
Ergebnisse des Mikrozensus
in 1000
Syst.	Berufsgruppe,	Ge-	2019
Nr. 1)	Berufsordnung	schlecht
	Insgesamt*	m	22608
		w	19771
		i	42379
1	Land-, Forst-, Tierwirtschaft, Gartenbau	m	597
		w	258
		i	855
11	Land-, Tier-, Forstwirtschaftsberufe	m	326
		w	140
		i	466
111	Landwirtschaft	m	231
		w	81
		i	312
112	Tierwirtschaft	m	15
		w	14
		i	30
113	Pferdewirtschaft	m	9
		w	12
		i	21
114	Fischwirtschaft	m	/
		w	/
		i	/
115	Tierpflege	m	12
		w	23
		i	35
116	Weinbau	m	13
		w	/
		i	16
117	Forst-, Jagdwirtschaft, Landschaftspflege	m	42
		w	6
		i	48
12	Gartenbauberufe, Floristik	m	271
		w	118
		i	390
121	Gartenbau	m	269
		w	65
		i	334
122	Floristik	m	/
		w	54
		i	56
2	Rohstoffgewinnung, Produktion, Fertigung	m	6585
		w	1486
		i	8072
21	Rohstoffgewinnung, Glas-, Keramikverarbeitung	m	89
		w	15
		i	105
211	Berg-, Tagebau und Sprengtechnik	m	22
		w	/
		i	22
212	Naturstein-, Mineral-, Baustoffherstellung	m	39
		w	/
		i	42
213	Industrielle Glasherstellung, -verarbeitung	m	21
		w	9
		i	30
214	Industrielle Keramikherstellung, -verarbeitung	m	7
		w	/
		i	10
22	Kunststoff- und Holzherstellung, -verarbeitung	m	460
		w	55
		i	515
221	Kunststoff-, Kautschukherstellung, -verarbeitung	m	81
		w	22
		i	103
222	Farb- und Lacktechnik	m	73
		w	9
		i	82
223	Holzbe- und -verarbeitung	m	306
		w	24
		i	330
23	Papier-, Druckberufe, technische Mediengestaltung	m	220
		w	155
		i	376
231	Papier- und Verpackungstechnik	m	31
		w	10
		i	41
232	Technische Mediengestaltung	m	105
		w	105
		i	210
233	Fototechnik und Fotografie	m	23
		w	19
		i	42
234	Drucktechnik, -weiterverarbeitung, Buchbinderei	m	62
		w	21
		i	83
24	Metallerzeugung, -bearbeitung, Metallbau	m	1159
		w	107
		i	1266
241	Metallerzeugung	m	63
		w	6
		i	69
242	Metallbearbeitung	m	468
		w	74
		i	541
243	Metalloberflächenbehandlung	m	26
		w	/
		i	28
244	Metallbau und Scheißtechnik	m	444
		w	13
		i	457
245	Feinwerk- und Werkzeugtechnik	m	159
		w	11
		i	170
25	Maschinen- und Fahrzeugtechnikberufe	m	2019
		w	252
		i	2270
251	Maschinenbau- und Betriebstechnik	m	1456
		w	228
		i	1684
252	Fahrzeug-, Luftfahrt-, Raumfahrt-, Schiffbautechnik	m	563
		w	23
		i	586
26	Mechatronik-, Energie- und Elektroberufe	m	1181
		w	102
		i	1282
261	Mechatronik und Automatisierungstechnik	m	177
		w	13
		i	190
		m
262	Energietechnik	w	435
		i	15
			451
263	Elektrotechnik	m	568
		w	73
		i	642
27	Technische Entwicklung, Konstruktion, Produktionssteuerung	m	862
		w	267
		i	1129
271	Technische Forschung und Entwicklung	m	180
		w	31
		i	211
272	Technisches Zeichnen, Konstruktion, Modellbau	m	152
		w	77
		i	229
273	Technische Produktionsplanung, -steuerung	m	529
		w	159
		i	688
28	Textil- und Lederberufe	m	64
		w	110
		i	174
281	Textiltechnik und - produktion	m	19
		w	20
		i	40
282	Textilverarbeitung	m	26
		w	80
		i	106
283	Leder-, Pelzherstellung und -verarbeitung	m	19
		w	10
		i	29
29	Lebensmittelherstellung und -verarbeitung	m	532
		w	424
		i	956
291	Getränkeherstellung	m	13
		w	/
		i	14
292	Lebensmittel- und Genussmittelherstellung	m	225
		w	81
		i	305
293	Speisenzubereitung	m	294
		w	342
		i	636
		m
3	Bau, Architektur, Vermessung, Gebäusetechnik	w	2384
		i	189
			2573
31	Bauplanung, Architektur, Vermessungsberufe	m	308
		w	104
		i	412
311	Bauplanung und -überwachung, Architektur	m	275
		w	93
		i	367
312	Vermessung und Kartografie	m	34
		w	11
		i	45
32	Hoch- und Tiefbauberufe	m	652
		w	17
		i	669
321	Hochbau	m	478
		w	11
		i	489
322	Tiefbau	m	175
		w	6
		i	181
33	(Innen-) Ausbauberufe	m	561
		w	21
		i	582
331	Bodenverleger	m	107
		w	/
		i	108
332	Maler, Stuckateure, Bauwerksabs., Bautenschutz	m	230
		w	13
		i	243
333	Aus-, Trockenbau, Isolierung, Zimmerei, Glaserei, Rolladenbau	m	224
		w	7
		i	231
34	Gebäude- und versorgungstechnische Berufe	m	862
		w	47
		i	909
341	Gebäudetechnik	m	387
		w	35
		i	421
342	Klempnerei, Sanitär, Heizung, Klimatechnik	m	273
		w	/
		i	277
343	Ver- und Entsorgung	m	203
		w	8
		i	211
4	Naturwissenschaft, Geografie, Informatik	m	1317
		w	353
		i	1670
41	Mathematik-, Biologie-, Chemie- und Physikberufe	m	299
		w	164
		i	463
411	Mathematik und Statistik	m	12
		w	7
		i	20
412	Biologie	m	25
		w	43
		i	68
413	Chemie	m	203
		w	100
		i	303
414	Physik	m	58
		w	13
		i	71
42	Geologie-, Geografie-, Umweltschutzberufe	m	58
		w	22
		i	79
421	Geologie, Geografie und Meteorologie	m	13
		w	5
		i	18
422	Umweltschutztechnik	m	24
		w	/
		i	29
423	Umweltmanagement und -beratung	m	21
		w	12
		i	32
43	Informatik- und andere IKT-Berufe	m	961
		w	167
		i	1128
431	Informatik	m	267
		w	45
		i	312
432	IT-Systemanalyse, Anwenderberatung, IT-Vertrieb	m	168
		w	42
		i	211
433	IT-Netzwerktechnik, -Koordination, -Administr., -Organisation	m	198
		w	32
		i	230
434	Softwareentwicklung und Programmierung	m	328
		w	48
		i	376
5	Verkehr, Logistik, Schutz und Sicherheit	m	3544
		w	1943
		i	5487
51	Verkehr und Logistik (außer Fahrzeugführer)	m	1545
		w	658
		i	2204
511	Techn. Betrieb Eisenbahn-, Luft-, Schiffsverkehr	m	22
		w	/
		i	23
512	Überwachung, Wartung, Verkehrsinfrastruktur	m	53
		w	/
		i	56
513	Lagerwirtschaft, Post, Zustellung, Güterumschlag	m	1158
		w	510
		i	1668
514	Servicekräfte im Personenverkehr	m	22
		w	40
		i	62
515	Überwachung und Steuerung Verkehrsbetriebe	m	70
		w	14
		i	84
516	Kaufleute - Verkehr und Logistik	m	220
		w	90
		i	310
52	Führer von Fahrzeug- und Transportgeräten	m	1231
		w	88
		i	1318
521	Fahrzeugführung im Straßenverkehr	m	946
		w	80
		i	1025
522	Fahrzeugführung im Eisenbahnverkehr	m	42
		w	/
		i	44
523	Fahrzeugführung im Flugverkehr	m	14
		w	/
		i	15
524	Fahrzeugführung im Schiffsverkehr	m	12
		w	/
		i	12
525	Bau- und Transportgeräteführung	m	218
		w	/
		i	222
53	Schutz-, Sicherheits-, Überwachungsberufe	m	545
		w	175
		i	720
531	Objekt-, Personen-, Brandschutz, Arbeitssicherheit	m	305
		w	91
		i	396
532	Polizei, Kriminaldienst, Gerichtsdienst, Justizvollzug	m	229
		w	75
		i	304
533	Gewerbe-, Gesundheitsaufsicht, Desinfektion	m	11
		w	9
		i	20
54	Reinigungsberufe	m	223
		w	1022
		i	1245
541	Reinigung	m	223
		w	1022
		i	1245
6	Kaufmännische Dienstleistungen, Handel, Vertrieb, Tourismus	m	1969
		w	3123
		i	5092
61	Einkaufs-, Vertriebs- und Handelsberufe	m	684
		w	387
		i	1071
611	Einkauf und Vertrieb	m	438
		w	220
		i	658
612	Handel	m	145
		w	84
		i	229
613	Immobilienwirtschaft, Facility-Mamagement	m	101
		w	83
		i	184
62	Verkaufsberufe	m	849
		w	1937
		i	2786
621	Verkauf (ohne Produktspezialisierung)	m	523
		w	1219
		i	1742
622	Verkauf von Bekleidung, Elektro, KFZ, Hartwaren	m	219
		w	224
		i	443
623	Verkauf von Lebensmitteln	m	86
		w	361
		i	447
624	Verkauf von Drogerie- und Apothekenwaren, Medizinbedarf	m	10
		w	114
		i	124
625	Buch-, Kunst-, Antiquitäten- und Musikfachhandel	m	11
		w	18
		i	29
63	Tourismus-, Hotel- und Gaststättenberufe	m	437
		w	798
		i	1235
631	Tourismus und Sport	m	39
		w	97
		i	136
632	Hotellerie	m	62
		w	175
		i	237
633	Gastronomie	m	311
		w	492
		i	803
634	Veranstaltungsservice, -management	m	25
		w	35
		i	59
7	Unternehmensorganisation, Buchhaltung, Recht, Verwaltung	m	3498
		w	5396
		i	8894
71	Berufe in der Unternehmensführung, -organisation	m	2060
		w	3204
		i	5264
711	Geschäftsführung und Vorstand	m	532
		w	175
		i	707
712	Angehörige gesetzgebender Körperschaften, Interessenorganis.	m	24
		w	14
		i	37
713	Unternehmensorganisation und -strategie	m	1136
		w	1218
		i	2354
714	Büro und Sekretariat	m	284
		w	1589
		i	1873
715	Personalwesen und -dienstleistungen	m	84
		w	208
		i	292
72	Finanzdienstleistungen, Rechnungswesen, Steuerberatung	m	698
		w	1005
		i	1703
721	Versicherungs- und Finanzdienstleistungen	m	426
		w	438
		i	864
722	Rechnungswesen, Controlling und Revision	m	192
		w	390
		i	582
723	Steuerberatung	m	80
		w	177
		i	257
73	Berufe in Recht und Verwaltung 2)	m	740
		w	1188
		i	1928
731	Rechtsberatung, -sprechung und -ordnung	m	148
		w	212
		i	360
732	Verwaltung 2)	m	572
		w	921
		i	1493
733	Medien-, Dokumentations- und Informationsdienst	m	20
		w	55
		i	75
8	Gesundheit, Soziales, Lehre und Erziehung	m	2009
		w	6342
		i	8350
81	Medizinische Gesundheitsberufe	m	683
		w	2516
		i	3199
811	Arzt- und Praxishilfe	m	14
		w	686
		i	700
812	Medizinisches Laboratorium	m	19
		w	104
		i	123
813	Gesundh., Krankenpflege, Rettungsdienst, Geburtshilfe	m	244
		w	952
		i	1196
814	Human- und Zahnmedizin	m	246
		w	218
		i	465
815	Tiermedizin und Tierheilkunde	m	12
		w	23
		i	35
816	Psychologie, nichtärztliche Psychotherapie	m	26
		w	84
		i	110
817	Nichtärztliche Therapie und Heilkunde	m	88
		w	311
		i	399
818	Pharmazie	m	34
		w	138
		i	172
82	Nichtmedizinische Gesundheit, Körperpflege, Medizintechnik	m	265
		w	1030
		i	1295
821	Altenpflege	m	113
		w	602
		i	715
822	Ernährungs-, Gesundheitsberatung, Wellness	m	9
		w	31
		i	40
823	Körperpflege	m	47
		w	302
		i	349
824	Bestattungswesen	m	12
		w	/
		i	16
825	Medizin-, Orthopädie- und Rehatechnik	m	84
		w	91
		i	175
83	Erziehung, soziale und hauswirtschaftliche Berufe, Theologie	m	330
		w	1730
		i	2060
831	Erziehung, Sozialarbeit, Heilerziehungspflege	m	278
		w	1409
		i	1688
832	Hauswirtschaft und Verbraucherberatung	m	11
		w	290
		i	301
833	Theologie und Gemeindearbeit	m	40
		w	31
		i	71
84	Lehrende und ausbildende Berufe	m	731
		w	1065
		i	1797
841	Lehrtätigkeit an allgemeinbildenden Schulen	m	226
		w	604
		i	830
842	Lehrtät. in berufsb. Fächern, betr. Ausbildung, Betriebspäd.	m	94
		w	120
		i	214
843	Lehr- und Forschungstätigkeit an Hochschulen	m	193
		w	130
		i	323
844	Lehrtätigkeit an außerschulischen Bildungseinrichtungen	m	90
		w	137
		i	227
845	Fahr-, Sportunterricht, außerschulische Bildung	m	128
		w	74
		i	202
9	Geisteswissenschaften, Kultur, Gestaltung	m	672
		w	658
		i	1330
91	Geistes-, Gesellschafts-, Wirtschaftswissenschaften	m	48
		w	77
		i	124
911	Sprach-, Literaturwissenschaften	m	/
		w	/
		i	/
912	Geisteswissenschaften	m	8
		w	6
		i	13
913	Gesellschaftswissenschaften	m	33
		w	66
		i	99
914	Wirtschaftswissenschaften	m	5
		w	/
		i	8
92	Werbung, Marketing, kaufm. und redaktionelle Medienberufe	m	357
		w	404
		i	761
921	Werbung und Marketing	m	238
		w	262
		i	500
922	Öffentlichkeitsarbeit	m	18
		w	33
		i	51
923	Verlags- und Medienwirtschaft	m	22
		w	27
		i	49
924	Redaktion und Journalismus	m	79
		w	82
		i	161
93	Produktdesign, Kunsthandwerk	m	96
		w	86
		i	182
931	Produkt- und Industriedesign	m	14
		w	9
		i	23
932	Innenarchitektur, Raumausstattung	m	31
		w	33
		i	63
933	Kunsthandwerk und bildende Kunst	m	25
		w	27
		i	51
934	Kunsthandwerkl. Keramik- und Glasgestaltung	m	5
		w	/
		i	10
935	Kunsthandwerkliche Metallgestaltung	m	14
		w	11
		i	25
936	Musikinstrumentenbau	m	8
		w	/
		i	9
94	Darstellende und unterhaltende Berufe	m	171
		w	92
		i	263
941	Musik-, Gesang-, Dirigententätigkeit	m	46
		w	25
		i	71
942	Schauspiel, Tanz und Bewegungskunst	m	20
		w	18
		i	38
943	Moderation und Unterhaltung	m	15
		w	10
		i	25
944	Theater-, Film- und Fernsehproduktion	m	20
		w	12
		i	32
945	Veranstaltungs-, Kamera-, Tontechnik	m	59
		w	9
		i	68
946	Bühnen- und Kostümbildnerei, Requisite	m	/
		w	7
		i	12
947	Museumstechnik und Management	m	7
		w	11
		i	18
				/ = Keine Angabe, da Zahlenwert unsicher.
	__________			- = Nichts vorhanden.
	1) Nach der Klassifikation der Berufe, Ausgabe 2010
	2) Einschl. Militär.
3) Ab 2016 aktualisierte Auswahlgrundlage der Stichprobe auf Basis des Zensus 2011.	3) Ab 2016 aktualisierte Auswahlgrundlage der Stichprobe auf Basis des Zensus 2011.
	4) Ab 2017 Personen in Privathaushalten (ohne Gemeinschaftsunterkünfte).
