# Supplementary material for: The significance of occupations, family responsibilities, and gender for working from home: Lessons from COVID-19
Source: PLoS One. 2022 Jun 13;17(6):e0266393. doi: 10.1371/journal.pone.0266393 (PMC9191736; doi:10.1371/journal.pone.0266393)
Supplement: S1 Materials — (ZIP) [file pone.0266393.s008.zip]

Archive with 6 entries (5 files):
- do/
- do/ana_cov.do
- do/dataset_cov.do
- do/descriptives_cov.do
- do/master_cov.do
- do/womshare_cov.do
