# Supplementary material for: The significance of occupations, family responsibilities, and gender for working from home: Lessons from COVID-19
Source: PLoS One. 2022 Jun 13;17(6):e0266393. doi: 10.1371/journal.pone.0266393 (PMC9191736; doi:10.1371/journal.pone.0266393)
Supplement: S1 Materials — (ZIP) [file pone.0266393.s008.zip › do/ana_cov.do]

****set scheme
set scheme s1mono

***get data
use "$output/data_cov",clear

********************************************************************************/
*************************Regression*********************************************
********************************************************************************/
***Table S1 & Figure 2
reg home female $fam_final if valid==1, robust
est sto full
reg home $fam_final if female==1 & valid==1, robust
est sto fem
reg home $fam_final if female==0 & valid==1, robust
est sto men

coefplot 	(fem, msymbol(D) mlcolor(black) label(women) ) ///
			(men, msymbol(S) mlcolor(gs6) mfcolor(gs8) label(men)), ///
			bylabel (25th percentile) ||, drop(_cons 4.bildung 0.sextyp_occ ///
			3.kita 0.stib age 2.cohort 3.cohort 4.cohort east migrant rural ///
			full kontakt) xline(0) ///
			mlabel( ///
			cond(@pval<.001, "***", ///
					cond(@pval<.01, "**",   ///
					cond(@pval<.05, "*",    ///
					cond(@pval<.1, "+", ""))))) ///
					mlabposition(2) mlabgap(*.5) ///
			legend(rows(1) pos(11) ring(0)) ///
			xlabel(-.4(.1).4) xscale(r(-.4(.1).4)) ///
			saving("$graph/fig2", replace) 
gr save $graph/fig2.gph, replace
foreach u in png eps pdf tif{
gr export $graph/fig2.`u', as(`u') replace
}

#delimit ;
esttab full	fem men using "$table/S1.rtf", replace nonumbers
	b(%-9.0g 2) se(2) wide
	r2(2) 
	star(+ 0.10 * 0.05 ** 0.01 *** 0.001)
	mlabels("Full modell" "Women" "Men" )
	label
	compress
	nogaps
	title ("Source: pairfam 11.0")
	addnotes ("+ p<0.10 * p<.05 ** p<.01 *** p<.001)")
;
#delimit cr
eststo clear
estimates clear

***fully interacted model
reg home ib2.care##i.female ib2.housework##i.female ib2.sextyp_occ##i.female ///
c.isei10##i.female ib2.bildung##i.female i.kontakt##i.female i.east##i.female ///
i.migrant##i.female i.rural##i.female ib1.cohort##i.female if valid==1, robust
est sto intact

#delimit ;
esttab intact using "$table/intact.rtf", replace nonumbers
	b(%-9.0g 2) se(2) wide
	r2(2) 
	star(+ 0.10 * 0.05 ** 0.01 *** 0.001)
	label
	compress
	nogaps
	addnotes ("+ p<0.10 * p<.05 ** p<.01 *** p<.001)")
;
#delimit cr
eststo clear
estimates clear

***Table S2 & Figure 3
reg home female $fam_final home_ol, robust
est sto full_ol
reg home $fam_final home_ol if female==1, robust
est sto fem_ol
reg home $fam_final home_ol if female==0, robust
est sto men_ol

coefplot 	(fem_ol, msymbol(D) mlcolor(black) label(women) ) ///
			(men_ol, msymbol(S) mlcolor(gs6) mfcolor(gs8) label(men)), ///
			bylabel (25th percentile) ||, drop(_cons 4.bildung 0.sextyp_occ ///
			3.kita 0.stib age 2.cohort 3.cohort 4.cohort east migrant rural ///
			full kontakt) xline(0) ///
			mlabel( ///
			cond(@pval<.001, "***", ///
					cond(@pval<.01, "**",   ///
					cond(@pval<.05, "*",    ///
					cond(@pval<.1, "+", ""))))) ///
					mlabposition(2) mlabgap(*-.02) ///
			legend(rows(2) pos(2) ring(0)) ///
			xlabel(-.4(.1).4) xscale(r(-.4(.1).4)) ///
			saving("$graph/fig3", replace) 
gr save $graph/fig3.gph, replace
foreach u in png eps pdf tif{
gr export $graph/fig3.`u', as(`u') replace
}

#delimit ;
esttab	full_ol fem_ol men_ol using $table/S2.rtf, replace nonumbers
	b(%-9.0g 2) se(2) wide
	r2(2) 
	star(+ 0.10 * 0.05 ** 0.01 *** 0.001)
	mlabels("Full Modell" "Women" "Men" )
	label
	compress
	nogaps
	title ("Source: pairfam 11.0")
	addnotes ("+ p<0.10 * p<.05 ** p<.01 *** p<.001)")
;
#delimit cr
eststo clear
estimates clear

***Table S3
reg home female $fam_final ib2.stib, robust
est sto fullsm
reg home $fam_final ib2.stib if female==1, robust
est sto femsm
reg home $fam_final ib2.stib if female==0, robust
est sto mensm

#delimit ;
esttab	fullsm femsm mensm using $table/S3.rtf, replace nonumbers
	b(%-9.0g 2) se(2) wide
	r2(2) 
	star(+ 0.10 * 0.05 ** 0.01 *** 0.001)
	mlabels("Full Modell" "Women" "Men" )
	label
	compress
	nogaps
	title ("Source: pairfam 11.0")
	addnotes ("+ p<0.10 * p<.05 ** p<.01 *** p<.001)")
;
#delimit cr

***Table S4
reg home female $fam_final if valid==1 & cor6i5 !=1, robust
est sto full
reg home $fam_final if female==1 & valid==1 & cor6i5 !=1, robust
est sto fem
reg home $fam_final if female==0 & valid==1 & cor6i5 !=1, robust
est sto men

#delimit ;
esttab full	fem men using "$table/S4.rtf", replace nonumbers
	b(%-9.0g 2) se(2) wide
	r2(2) 
	star(+ 0.10 * 0.05 ** 0.01 *** 0.001)
	mlabels("Full modell" "Women" "Men" )
	label
	compress
	nogaps
	title ("Source: pairfam 11.0")
	addnotes ("+ p<0.10 * p<.05 ** p<.01 *** p<.001)")
;
#delimit cr
eststo clear
estimates clear

***Table S5
logit home female $fam_final if valid==1
eststo raw
fitstat
margins, dydx(*) post
eststo fulllog
cd $table
est sto logit

#delimit ;
esttab logit using "$table/S5.rtf", replace 
	b(%-9.0g 2) se(2) 
	star(+ 0.10 * 0.05 ** 0.01 *** 0.001)
	ti("Logistic regression; DV: Termination of pregnancy(=1)")
	label
	wide
	compress
	nogaps
	;
#delimit cr


***Table S6
reg home female $fam_final if cor1i5==1  & valid==1, robust
est sto full
reg home $fam_final if female==1 & cor1i5==1  & valid==1 , robust
est sto fem
reg home $fam_final if female==0 & cor1i5==1  & valid==1, robust
est sto men

#delimit ;
esttab full	fem men using "$table/S6.rtf", replace nonumbers
	b(%-9.0g 2) se(2) wide
	r2(2) 
	star(+ 0.10 * 0.05 ** 0.01 *** 0.001)
	mlabels("Full modell" "Women" "Men" )
	label
	compress
	nogaps
	title ("Source: pairfam 11.0")
	addnotes ("+ p<0.10 * p<.05 ** p<.01 *** p<.001)")
;
#delimit cr
eststo clear
estimates clear
