# Supplementary material for: The significance of occupations, family responsibilities, and gender for working from home: Lessons from COVID-19
Source: PLoS One. 2022 Jun 13;17(6):e0266393. doi: 10.1371/journal.pone.0266393 (PMC9191736; doi:10.1371/journal.pone.0266393)
Supplement: S1 Materials — (ZIP) [file pone.0266393.s008.zip › do/dataset_cov.do]

/******************************************************************************/
*************************************** Append Data ***************************
/******************************************************************************/
use "$data/anchor_covid-19", clear
gen cov=1
merge 1:1 id using "$data/anchor12_cati.dta", keep (1 3) 
gen helpvar=1 if _merge==3
drop _merge
drop wave
gen wave=13


foreach u in 10 11 12_capi{
	qui append using "$data/anchor`u'.dta"
} 
sort id wave

/*******************************************************************************/
***********************Recode DV************************************************
/*******************************************************************************/

***WFH
bys wave: ta job10, m
replace job10=. if intm>3 & inty==2020 //replace obs interviewed after lockdown

/*
sort id wave
list id wave job10 if id==949815000 | id==944924000 | id==431471000 | id==186822000 | id==80740000 | id==863175000 | id==505725000 | id==5444000 | id==3651000
*/
bys id (wave): replace job10=job10[_n-1] if job10>=. 

recode cor8i2 (-3 -2 -1=.), into (home)
replace home=1 if cor8i3==1
replace home=1 if inlist(job10,1,2) & cor8i12==1
*replace home=0 if inlist(job10,3,4) & cor8i12==1

ta home if wave==13, m

/******************************************************************************/
*********************************Recode IV's***********************************
/******************************************************************************/

***Pre-COVID WFH
recode job10 (1 2=1) (3 4=0) (-4 -3 -2 -1=.), into(home_ol)
lab var home_ol "Prev. WFH (=1)"

***sex variable über alle wellen 
gen female=sex_gen
recode female (2=1) (1=0) (-4=.)
lab var female 		"Women (=1)"
lab def femalelab	1 "Women" ///
					0 "Men" 
lab val female femalelab

***household chores
recode cor19i1 (4 5=1) (1 2 3 7=2) (-3 -2=.), into (housework)
replace housework=3 if cor1i4==0 & housework==.

lab var housework     "housework"
lab def labelhouse	1 "Chore: completely/mostly me" ///
					2 "Chore: even/mostly part./other" ///
					3 "Chore: single/non-cohabiting"
lab val housework labelhouse

ta housework, gen(housework)
lab var housework1	"Chore: completely/mostly me" 
lab var housework2	"Chore: even/mostly part./other" 
lab var housework3	"Chore: single/non-cohabiting"

***childcare
recode cor19i5 (4 5=1) (1 2 3 6 7=2) (-3 -2=.), into (care)
replace care=3 if cor1i5==0 & care==.
ta cor19i5 cor1i5 if wave==13, m //114 obs w. child, childcare "does not apply"

lab var care    	  "care"
lab def labelcare	1 "Care: completely/mostly me" ///
					2 "Care: even/mostly part./other" ///
					3 "Care: no children"
lab val care labelcare


ta care, gen(care)
lab var care1	 	"Care: completely/mostly me" 
lab var care2		"Care: even/mostly part./other" 
lab var care3		"Care: no children"

******lockdown
recode cor3 (1=1) (2=0) (-2 -1=.), into (kontakt)
lab var kontakt "Lockdown (=1)"

****CASMIN
lab def labelbil	1 "Low edu." ///
					2 "Intermediate edu." ///
					3 "High edu." ///
					4 "Enrolled"
gen bildung=.
replace bildung=1 if casmin>0 & casmin <=3
replace bildung=2 if casmin>=4 & casmin <=7
replace bildung=3 if casmin>=8 & casmin <=9
replace bildung=4 if casmin==0  
lab var bildung "Bildung nach Casmin" 
lab val bildung labelbil
tab casmin bildung, m

ta bildung, gen(bildung)
lab var bildung1  	"Low education"  
lab var bildung2 	"Intermediate education" 
lab var bildung3  	"Higher education" 
lab var bildung4 	"Currently enrolled"

***isei
*recode isei (-7 -3=.)
gen isei10=(isei/10) 
lab var isei10 "ISEI/10"

*** Living in Eastern Germany
lab var east "East (=1)"

*** Migrant status
recode migstatus (1=0) (2 3=1), into (migrant)
lab def labelmig	1 "Migration background" ///
					0 "No migration background"
lab val migrant labelmig
lab var migrant "Migration background (=1)"

*** Settlement structure
recode bik (0/5=0) (6/9=1), into (rural)
lab var rural "Rural(=1)" //steht das im Papier, wie das definiert ist??

***cohort
ta cohort, gen(cohort)
lab var cohort1  	"Cohort 1991-1993"  
lab var cohort2 	"Cohort 1981-1983" 
lab var cohort3  	"Cohort 1971-1973" 
lab var cohort4 	"Cohort 2001-2003"


****job position (imputaion starting from W1)
tempfile tempcov
save "`tempcov'"

use "$data/anchor1.dta", clear
forval i=2/9{
	qui append using "$data/anchor`i'.dta", keep(job21 job2 id wave) 
}
append using "`tempcov'"

bys id (wave): replace job2=job2[_n-1] if job21==1
bys id (wave): replace job2=job2[_n-1] if job21==. & wave==13

recode job2 (60/64=2) (70/74=1) (40/43=3) (10/30=4) (50/54=5) (-4 -3 -2 -1=.), into(stib)
lab def labelstib	1 "enrolled" ///
					2 "blue-collar" ///
					3 "civil servants" ///
					4 "self-employed" ///
					5 "white-collar"					
		
		
label value stib labelstib
drop if wave<10

***prepare kldb 2010
ta kldb2010 if kldb2010<0
gen long occlass=floor(kldb2010/100)
count if occlass<0

***age
gen ebirth = ym(doby_gen, dobm_gen)
gen eint = ym(inty, intm)
gen bage = eint - ebirth
gen age2=floor(bage/12)

compare age age2 if wave !=13

/******************************************************************************/
*********fill observations missings********************************************
/******************************************************************************/
foreach u in bildung bildung1 bildung2 bildung3 bildung4 occlass isei10 ///
east migrant rural job19{
*replace `u'=. if wave==12 & intm>3 & inty==2020
bys id: replace `u'=`u'[_n-1] if `u'>=. & helpvar !=1
}

/*******************************************************************************/
**************housekeeping******************************************************
/*******************************************************************************/

keep if wave==13 & cov==1

keep id wave female bildung* occlass isei10 stib east migrant rural kontakt ///
care* home* housework* cd2weight cor6i* age2 cohort* job19 cor8* cor1i4 cor1i5 ///
helpvar job10

***recode missings
mvdecode _all, mv(-.3 -.7 -1 -2 -3 -4 -5 -7 -9 -10) 

misstable summarize
