# Supplementary material for: The significance of occupations, family responsibilities, and gender for working from home: Lessons from COVID-19
Source: PLoS One. 2022 Jun 13;17(6):e0266393. doi: 10.1371/journal.pone.0266393 (PMC9191736; doi:10.1371/journal.pone.0266393)
Supplement: S1 Materials — (ZIP) [file pone.0266393.s008.zip › do/descriptives_cov.do]

***set scheme
set scheme modern_dark

***survey set the data for weight use
svyset [pweight=cd2weight] 

des, short

********************************************************************************/
***************sample selection and globals*************************************
********************************************************************************/

***keep only working respondents 
keep if cor6i1==1 | cor6i2==1 | cor6i3==1 | cor6i4==1 | cor6i5==1 // 1057 obs 
des, short //1961

drop if cor8i6==1 | cor8i7==1 | cor8i9==1 | cor8i10==1 //191 gelöscht
des, short //1770

***Globals for regression
global fam_final ib2.care ib2.housework ib2.sextyp_occ isei10 ///
ib2.bildung kontakt east migrant rural ib1.cohort

***Globals for Table1
global famuni female care1 care2 care3 housework1 housework2 housework3 ///
sextyp_occ1 sextyp_occ2 sextyp_occ3 isei10 bildung1 bildung2 bildung3 ///
bildung4 kontakt east migrant rural cohort1 cohort2 cohort3 cohort4

**********generate indicator of valid obs
reg home female $fam_final
gen valid=e(sample) //1414

********************************************************************************/
************************Descriptives********************************************
********************************************************************************/
*preserve
keep if valid==1

***Figure 1
//men vs women and WFH
svy: ta female home, row
ta female home, row matcell(x) 
matrix list x 
local wom`:di %9.0g x[2,2]'
local men`:di %9.0g x[1,2]'
gr bar (mean) home [aw=cd2weight], over(female) asyvars ///
ytitle("precentage WFH") legend(rows(1) pos(12) ring(0) size(vsmall)) ///
subtitle("A", box bexpand) ///
ylabel(.1 "10"  .2 "20"  .3 "30"  .4 "40"  .5 "50" .6 "60" .7 "70" .8 "80") ///
text(.2 30 "N=`wom'", place (c) size(small)) text(.2 70  "N=`men'", place (c) size(small)) 
gr save $graph/sex.gph, replace
	 
//education and WFH
svy: ta bildung home, row 
ta bildung home, row matcell(x) //carry_forward by sex_typ occ, da kldb in W12und W13 nicht dran
matrix list x 
local low`:di %9.0g x[1,2]'
local intm`:di %9.0g x[2,2]'
local midel`:di %9.0g x[3,2]'
local na`:di %9.0g x[4,2]'
gr bar (mean) home [aw=cd2weight], over(bildung) asyvars ///
bar(1, color(midblue)) bar(2, color(teal)) bar(3, color(lavender)) bar(4, color(purple)) /// 
ytitle("") legend(rows(1) pos(11) ring(0) size(vsmall)) ///
subtitle("B", box bexpand) ///
ylabel(.1 "10"  .2 "20"  .3 "30"  .4 "40"  .5 "50" .6 "60" .7 "70" .7 "70" .8 "80") ///
text(.15 16 "N=`low'", place (c) size(small)) text(.15 39 "N=`intm'", place (c) size(small)) ///
text(.15 62 "N=`midel'", place (c) size(small)) text(.15 84 "N=`na'", place (c) size(small)) 
gr save $graph/edu.gph, replace

//childcare and WFH
ta care home if female==0, row matcell(x)
local cmen`:di %9.0g x[1,2]'
local cmenmix`:di %9.0g x[2,2]'
local cmenna`:di %9.0g x[3,2]'
ta care home if female==1, row matcell(x)
local cwom`:di %9.0g x[1,2]'
local cwommix`:di %9.0g x[2,2]'
local cwomna`:di %9.0g x[3,2]'
gr bar (mean) home [aw=cd2weight], over(female)  over(care, label(labsize(vsmall)))  asyvars ///
ytitle("precentage WFH") legend(rows(1) pos(12) ring(0) size(vsmall)) ///
subtitle("C", box bexpand) ///
ylabel(.1 "10"  .2 "20"  .3 "30"  .4 "40"  .5 "50" .6 "60" .7 "70" .8 "80") ///
text(.15 10  "N=`cmen'", place (c) size(small)) text(.15 22 "N=`cwom'", place (c) size(small)) ///
text(.15 44  "N=`cmenmix'", place (c) size(small)) text(.15 57  "N=`cwommix'", place (c) size(small)) ///
text(.15 78  "N=`cmenna'", place (c) size(small)) text(.15 91  "N=`cwomna'", place (c) size(small))  
gr save $graph/care.gph, replace

//houshold chores and WFH
ta housework home if female==0, row matcell(x)
matrix list x 
local cmen`:di %9.0g x[1,2]'
local cmenmix`:di %9.0g x[2,2]'
local cmenna`:di %9.0g x[3,2]'
ta housework home if female==1, row matcell(x)
matrix list x 
local cwom`:di %9.0g x[1,2]'
local cwommix`:di %9.0g x[2,2]'
local cwomna`:di %9.0g x[3,2]'
gr bar (mean) home [aw=cd2weight],over(female)  over(housework, label(labsize(vsmall)))  asyvars ///
ytitle("") legend(rows(1) pos(12) ring(0) size(vsmall)) ///
subtitle("D", box bexpand) ///
ylabel(.1 "10"  .2 "20"  .3 "30"  .4 "40"  .5 "50" .6 "60" .7 "70" .8 "80") ///
text(.15 10  "N=`cmen'", place (c) size(small)) text(.15 22 "N=`cwom'", place (c) size(small)) ///
text(.15 44  "N=`cmenmix'", place (c) size(small)) text(.15 57  "N=`cwommix'", place (c) size(small)) ///
text(.15 78  "N=`cmenna'", place (c) size(small)) text(.15 91  "N=`cwomna'", place (c) size(small))  
gr save $graph/chore.gph, replace

//combine Figure 2
cd $graph
gr combine sex.gph edu.gph care.gph chore.gph
gr save $graph/fig1.gph, replace
foreach u in png eps pdf tif{
gr export $graph/fig1.`u', as(`u') replace
}


***Table 1
***no WFH
eststo: estpost summarize $famuni if home==0 & valid==1
***WFH 
eststo: estpost summarize $famuni if home==1 & valid==1

esttab est2 est1 using	$table/Table1.rtf, replace ///
				cell("mean(fmt(a2)) sd(par fmt(a2))") ///
				mti collabels(none) nonum label nodepvar nogaps parentheses ///
				title ("Table A1. Descriptive statistics.") ///
				addnotes ("Note: Based on pairfam 12.0, own calculations, not weighted; SD=Standard deviation.")
eststo clear

***statistical differences 
gen home_rec= home
recode home_rec (0=1) (1=0)

estpost ttest $famuni if valid==1, by(home_rec) 
esttab using "$table/diff.rtf", replace star(+ 0.10 * 0.05 ** 0.01 *** 0.001) wide b(%9.2f)
eststo clear

***weighted
svy: ta home if valid==1

**pre-covid WFH
ta home home_ol if cor8i12!=1 , row
ta home home_ol , row
