# Supplementary material for: The significance of occupations, family responsibilities, and gender for working from home: Lessons from COVID-19
Source: PLoS One. 2022 Jun 13;17(6):e0266393. doi: 10.1371/journal.pone.0266393 (PMC9191736; doi:10.1371/journal.pone.0266393)
Supplement: S1 Materials — (ZIP) [file pone.0266393.s008.zip › do/master_cov.do]

set more off
clear all
set maxvar 30000
*set scheme burd
*set scheme modern_dark

capture log close
set logtype text

********************************************************************************
************define directory and work folder************************************
********************************************************************************

***define your directories here****

/*
***working directory
global directory_workfolder "C:/Users/lminkus/Nextcloud/Dokumente/Socium/paper/CoronaStudeiPairfam/analyses"
global directory_data_pairfam "C:/Users/lminkus/Nextcloud/Dokumente/Socium/Data/pairfam/"

***define work folders globals
global data "$directory_data_pairfam/release12/Data/Stata"
global output "$directory_workfolder/output"
global code "$directory_workfolder/do"
global log "$directory_workfolder/log"
global table "$directory_workfolder/tab"
global graph "$directory_workfolder/graph"
*/

*	create work folders
foreach folder in files output do log tab graph{
	shell mkdir "$directory_workfolder/`folder'"
	}

*	install and/or update ado files
foreach u in personage estout coefplot{
	ssc install `u', replace
	}

*********************************************************************************
*****************retrive data and generate variables (pairfam)*******************
*********************************************************************************
do "$code/dataset_cov.do"

label data "$S_DATE pairfam R12.0 COVID-19 web-survey"
save "$output/data_cov",replace


*********************************************************************************
*****************get occupational share of women (LFS)***************************
*********************************************************************************
do "$code/womshare_cov.do"

merge 1:m occlass using "$output/data_cov", keep(2 3) nogen

label data "$S_DATE pairfam 12 COVID-19 web-survey LFS"
save "$output/data_cov",replace

*********************************************************************************
*****************sample and descriptives*****************************************
*********************************************************************************
do "$code/descriptives_cov.do"
save "$output/data_cov",replace

*********************************************************************************
******************regression analysis********************************************
*********************************************************************************
do "$code/ana_cov.do"
