# Supplementary material for: The significance of occupations, family responsibilities, and gender for working from home: Lessons from COVID-19
Source: PLoS One. 2022 Jun 13;17(6):e0266393. doi: 10.1371/journal.pone.0266393 (PMC9191736; doi:10.1371/journal.pone.0266393)
Supplement: S1 Materials — (ZIP) [file pone.0266393.s008.zip › do/womshare_cov.do]

***import Excel Data
import excel "C:/Users/lminkus/Nextcloud/Dokumente/BIGSSS/Data/stat.Bundesamt/HomeOff_ShareWom_2020", sheet("D")clear

***prepare data
carryforward A, gen(occlass)
drop if C ==""
drop if occlass<100

gen ind=.
replace ind=1 if C=="m"
replace ind=2 if C=="w"
replace ind=3 if C=="i"

destring D, gen(number)

bys occlass (ind): gen helpw=(number[_n+2]-number) 
bys occlass (ind): replace number= helpw[_n-1] if ind==2 & number==.

bys occlass (ind): gen womper=(number/number[_n+1])*100

keep if ind==2
drop if womper==.
drop A B C D number E ind helpw

*****sex-typed occupations
gen sextyp_occ=.
replace sextyp_occ=1 if womper<30
replace sextyp_occ=2 if womper>=30 & womper<70
replace sextyp_occ=3 if womper>=70

lab def labelocc	1 "Men's occ." ///
					2 "Mixed occ." ///
					3 "Women's occ." 
lab val sextyp_occ labelocc

ta sextyp_occ, gen(sextyp_occ)
lab var sextyp_occ1 "Men's occ." 
lab var sextyp_occ2 "Mixed occ." 
lab var sextyp_occ3 "Women's occ." 
